# Supplementary material for: Revision of the planthopper genus Nycheuma Fennah (Hemiptera, Fulgoromorpha, Delphacidae)
Source: Zookeys. 2014 Dec 10;(462):47–57. doi: 10.3897/zookeys.462.6657 (PMC4284432; doi:10.3897/zookeys.462.6657)
Supplement: XML Treatment for Nycheuma [file zookeys.462.6657-treatment1.xml]

<!DOCTYPE tp:taxon-treatment
  PUBLIC "-//TaxonX//DTD Taxonomic Treatment Publishing DTD v0 20100105//EN" "tax-treatment-NSO.dtd">
<tp:taxon-treatment xmlns:tp="http://www.plazi.org/taxpub"><tp:treatment-meta><kwd-group><label>Taxon classification</label><kwd><named-content content-type="kingdom">Animalia</named-content></kwd><kwd><named-content content-type="order">Hemiptera</named-content></kwd><kwd><named-content content-type="family">Delphacidae</named-content></kwd></kwd-group><mixed-citation publication-type="journal"><person-group><name><surname>Hou</surname><given-names>Xiao-Hui</given-names></name><name><surname>Chen</surname><given-names>Xiang-Sheng</given-names></name></person-group><article-title>Revision of the planthopper genus <italic><tp:taxon-name><tp:taxon-name-part taxon-name-part-type="genus">Nycheuma</tp:taxon-name-part></tp:taxon-name></italic> Fennah (<tp:taxon-name><tp:taxon-name-part taxon-name-part-type="order">Hemiptera</tp:taxon-name-part></tp:taxon-name>, <tp:taxon-name><tp:taxon-name-part taxon-name-part-type="infraorder">Fulgoromorpha</tp:taxon-name-part></tp:taxon-name>, <tp:taxon-name><tp:taxon-name-part taxon-name-part-type="family">Delphacidae</tp:taxon-name-part></tp:taxon-name>)</article-title><source>Zookeys</source><day>10</day><month>12</month><year>2014</year><volume>2014</volume><issue>462</issue><fpage>47</fpage><lpage>57</lpage><pub-id pub-id-type="doi">10.3897/zookeys.462.6657</pub-id></mixed-citation></tp:treatment-meta><tp:nomenclature><tp:taxon-name>
                        <tp:taxon-name-part taxon-name-part-type="genus">Nycheuma</tp:taxon-name-part>
                    </tp:taxon-name><tp:taxon-authority>Fennah, 1964</tp:taxon-authority><xref ref-type="fig" rid="F1">Figs 1</xref><xref ref-type="fig" rid="F3">–36</xref><tp:nomenclature-citation-list><tp:nomenclature-citation><tp:taxon-name><tp:taxon-name-part taxon-name-part-type="genus">Nycheuma</tp:taxon-name-part></tp:taxon-name><comment> Fennah, 1964a: 145; <xref ref-type="bibr" rid="B10">Kuoh et al. 1983</xref>: 81; <xref ref-type="bibr" rid="B16">Yang 1989</xref>: 95; <xref ref-type="bibr" rid="B2">Ding 2006</xref>: 247.</comment></tp:nomenclature-citation></tp:nomenclature-citation-list></tp:nomenclature><tp:treatment-sec sec-type="Type species"><title>Type species.</title><p><italic><tp:taxon-name><tp:taxon-name-part taxon-name-part-type="genus">Dicranotropis</tp:taxon-name-part> <tp:taxon-name-part taxon-name-part-type="species">capensis</tp:taxon-name-part></tp:taxon-name></italic> Muir, 1926, by original designation.</p></tp:treatment-sec><tp:treatment-sec sec-type="Description"><title>Description.</title><p>The characters used by <xref ref-type="bibr" rid="B5">Fennah (1964a)</xref>, <xref ref-type="bibr" rid="B10">Kuoh et al. (1983)</xref>, <xref ref-type="bibr" rid="B16">Yang (1989)</xref> and <xref ref-type="bibr" rid="B2">Ding (2006)</xref> are modified as follows:</p><p><bold>Body size.</bold> Macropterous form, body length (including forewing): male 3.20–3.44 mm, female 3.70–4.32 mm.</p><p><bold>Coloration.</bold> General color light yellowish brown to yellowish brown. Pronotum and mesonotum with carinae and border pale yellowish brown. The terminal of first segment and the base of second segment antennae dark brown (Figs <xref ref-type="fig" rid="F1">2</xref>, <xref ref-type="fig" rid="F2">14</xref>, <xref ref-type="fig" rid="F3">26</xref>). Metapleura with round spot dark brown. Abdomen brown to dark brown. Forewings hyaline, veins dark brown (Figs <xref ref-type="fig" rid="F1">3</xref>, <xref ref-type="fig" rid="F2">15</xref>, <xref ref-type="fig" rid="F3">27</xref>). Hindwings hyaline with veins dark brown.</p><fig id="F1" position="float" orientation="portrait"><label>Figures 1–12.</label><caption><p><italic><tp:taxon-name><tp:taxon-name-part taxon-name-part-type="genus">Nycheuma</tp:taxon-name-part> <tp:taxon-name-part taxon-name-part-type="species">cognatum</tp:taxon-name-part></tp:taxon-name></italic> (Muir) <bold>1</bold> Head and thorax, dorsal view <bold>2</bold> Frons and clypeus <bold>3</bold> Forewing <bold>4</bold> Male genitalia, posterior view <bold>5</bold> Male genitalia, lateral view <bold>6</bold> Diaphragm of pygofer <bold>7</bold> Pygofer, ventral view <bold>8</bold> Anal segment, aedeagus, connective and genital styles, lateral view <bold>9</bold> Aedeagus, lateral view <bold>10</bold> Suspensorium <bold>11</bold> Genital style, posterior view 12 Right genital style, lateral view. Scale 1 mm (Figure <bold>3</bold>); 0.2 mm (Figures <bold>1, 2, 4–8</bold>); 0.1 mm (Figures <bold>9–12</bold>).</p></caption><graphic xmlns:xlink="http://www.w3.org/1999/xlink" xlink:href="zookeys-462-047-g001.jpg" position="float" orientation="portrait" xlink:type="simple" id="oo_35339.jpg"/></fig><fig id="F2" position="float" orientation="portrait"><label>Figures 13–24.</label><caption><p><italic><tp:taxon-name><tp:taxon-name-part taxon-name-part-type="genus">Nycheuma</tp:taxon-name-part> <tp:taxon-name-part taxon-name-part-type="species">dimorpha</tp:taxon-name-part></tp:taxon-name></italic> (Matsumura) <bold>13</bold> Head and thorax, dorsal view <bold>14</bold> Frons and clypeus <bold>15</bold> Forewing <bold>16</bold> Male genitalia, posterior view <bold>17</bold> Male genitalia, lateral view <bold>18</bold> Diaphragm of pygofer <bold>19</bold> Pygofer, ventral view <bold>20</bold> Anal segment, aedeagus, connective and genital styles, lateral view <bold>21</bold> Aedeagus, lateral view <bold>22</bold> Suspensorium <bold>23</bold> Genital style, posterior view <bold>24</bold> Right genital style, lateral view. Scale 0.2 mm (Figures <bold>13–20</bold>); 0.1 mm (Figures <bold>21–24</bold>).</p></caption><graphic xmlns:xlink="http://www.w3.org/1999/xlink" xlink:href="zookeys-462-047-g002.jpg" position="float" orientation="portrait" xlink:type="simple" id="oo_35340.jpg"/></fig><fig id="F3" position="float" orientation="portrait"><label>Figures 25–36.</label><caption><p><italic><tp:taxon-name><tp:taxon-name-part taxon-name-part-type="genus">Nycheuma</tp:taxon-name-part> <tp:taxon-name-part taxon-name-part-type="species">nilotica</tp:taxon-name-part></tp:taxon-name></italic> Linnavuori <bold>25</bold> Head and thorax, dorsal view <bold>26</bold> Frons and clypeus <bold>27</bold> Forewing <bold>28</bold> Male genitalia, posterior view <bold>29</bold> Male genitalia, lateral view <bold>30</bold> Diaphragm of pygofer <bold>31</bold> Pygofer, ventral view <bold>32</bold> Anal segment, aedeagus, connective and genital styles, lateral view <bold>33</bold> Aedeagus, lateral view <bold>34</bold> Suspensorium <bold>35</bold> Right genital style, posterior view <bold>36</bold> Left genital style, lateral view. Scale 0.5 mm (Figure <bold>27</bold>); 0.2 mm (Figures <bold>25, 26, 28–32</bold>); 0.1 mm (Figures <bold>33–36</bold>).</p></caption><graphic xmlns:xlink="http://www.w3.org/1999/xlink" xlink:href="zookeys-462-047-g003.jpg" position="float" orientation="portrait" xlink:type="simple" id="oo_35341.jpg"/></fig><p><bold>Head and thorax.</bold> Head, including eyes (Figs <xref ref-type="fig" rid="F1">1</xref>, <xref ref-type="fig" rid="F2">13</xref>, <xref ref-type="fig" rid="F3">25</xref>), as wide as pronotum or slightly wider. Vertex quadrate, shorter submedially than wider at base about 1:1.2, moderately rounding into frons, apical margin transverse with submedian carinae moderately prominent, Y-shaped carina feeble, submedian carinae not uniting at apex, basal compartment of vertex wider at base than greatest length about 2.2:1, than medium length about 2.7:1. Frons (Figs <xref ref-type="fig" rid="F1">2</xref>, <xref ref-type="fig" rid="F2">14</xref>, <xref ref-type="fig" rid="F3">26</xref>) in midline longer than wide at widest part about 2.0:1, widest at level of ocelli, lateral margins straight and converging distad beyond this level, median carina forked at base. Postclypeus in profile apical part of median carina bend. Rostrum with apical segment about as long as subapical. Antennae cylindrical, reaching slightly beyond frontoclypeal suture, basal segment longer than wide about 2:1, shorter than second about 1:2 (Figs <xref ref-type="fig" rid="F1">2</xref>, <xref ref-type="fig" rid="F2">14</xref>, <xref ref-type="fig" rid="F3">26</xref>). Pronotum (Figs <xref ref-type="fig" rid="F1">1</xref>, <xref ref-type="fig" rid="F2">13</xref>, <xref ref-type="fig" rid="F3">25</xref>) with lateral carinae not attaining hind margin. Spinal formula of hind leg 5–7-4. Posttibial spur with about 20 teeth.</p><p><bold>Male genitalia.</bold> Pygofer short dorsally, long and strongly convex ventrally (Figs <xref ref-type="fig" rid="F1">5</xref>, <xref ref-type="fig" rid="F2">17</xref>, <xref ref-type="fig" rid="F3">29</xref>), posterior opening about as long as wide, laterodorsal angle not produced, lateral margins rather feeble, medioventral processes present (3 or 1 small processes) or absent (Figs <xref ref-type="fig" rid="F1">7</xref>, <xref ref-type="fig" rid="F2">19</xref>, <xref ref-type="fig" rid="F3">31</xref>). Diaphragm deeply impressed with dorsal margin membranous (Figs <xref ref-type="fig" rid="F1">6</xref>, <xref ref-type="fig" rid="F2">18</xref>, <xref ref-type="fig" rid="F3">30</xref>). Phallus rather long, laterally compressed, with a long retrose process at apex (Figs <xref ref-type="fig" rid="F1">8</xref>, <xref ref-type="fig" rid="F1">9</xref>, <xref ref-type="fig" rid="F2">20</xref>, <xref ref-type="fig" rid="F2">21</xref>, <xref ref-type="fig" rid="F3">32</xref>, <xref ref-type="fig" rid="F3">33</xref>). Suspensorium in posterior view Y-shaped (Figs <xref ref-type="fig" rid="F1">10</xref>, <xref ref-type="fig" rid="F2">22</xref>, <xref ref-type="fig" rid="F3">34</xref>). Genital styles simple, rather narrow, tapering distally, rectangulately or subacutely bent dorsad, if produced caudad at point of flexure, then lobe narrow and very small, divergent in opposite direction apically (Figs <xref ref-type="fig" rid="F1">11</xref>, <xref ref-type="fig" rid="F1">12</xref>, <xref ref-type="fig" rid="F2">23</xref>, <xref ref-type="fig" rid="F2">24</xref>, <xref ref-type="fig" rid="F3">35</xref>, <xref ref-type="fig" rid="F3">36</xref>). Anal segment of male (Figs <xref ref-type="fig" rid="F1">4</xref>, <xref ref-type="fig" rid="F1">5</xref>, <xref ref-type="fig" rid="F1">8</xref>, <xref ref-type="fig" rid="F2">16</xref>, <xref ref-type="fig" rid="F2">17</xref>, <xref ref-type="fig" rid="F2">20</xref>, <xref ref-type="fig" rid="F3">28</xref>, <xref ref-type="fig" rid="F3">29</xref>, <xref ref-type="fig" rid="F3">32</xref>) short, lateroapical angles widely separated, each produced ventrad in a spinose process.</p></tp:treatment-sec><tp:treatment-sec sec-type="Host plant"><title>Host plant.</title><p><italic><tp:taxon-name><tp:taxon-name-part taxon-name-part-type="genus">Paspalum</tp:taxon-name-part> <tp:taxon-name-part taxon-name-part-type="species">orbiculare</tp:taxon-name-part></tp:taxon-name></italic> Forst (<xref ref-type="bibr" rid="B2">Ding 2006</xref>).</p></tp:treatment-sec><tp:treatment-sec sec-type="Distribution"><title>Distribution.</title><p>Afrotropical, Indomalayan, Australian and Pacific regions.</p></tp:treatment-sec><tp:treatment-sec sec-type="Remarks"><title>Remarks.</title><p>In the genera of <tp:taxon-name><tp:taxon-name-part taxon-name-part-type="tribe">Delphacini</tp:taxon-name-part></tp:taxon-name>, this genus is most similar to <italic><tp:taxon-name><tp:taxon-name-part taxon-name-part-type="genus">Euidopsis</tp:taxon-name-part></tp:taxon-name></italic> Ribaut, 1948 (with the single species <italic><tp:taxon-name><tp:taxon-name-part taxon-name-part-type="genus">Euidopsis</tp:taxon-name-part> <tp:taxon-name-part taxon-name-part-type="species">truncata</tp:taxon-name-part></tp:taxon-name></italic> Ribaut, 1948), but differs in the following: Frons median carina forked level of ocelli (in <italic><tp:taxon-name><tp:taxon-name-part taxon-name-part-type="genus">Euidopsis</tp:taxon-name-part></tp:taxon-name></italic>, frons median carina forked above level of ocelli); antennae reaching the level of frontoclypeal suture (in <italic><tp:taxon-name><tp:taxon-name-part taxon-name-part-type="genus">Euidopsis</tp:taxon-name-part></tp:taxon-name></italic>, antennae reaching the level of end part of post-clypeus); metatarsal tibial spur with 20 small teeth on lateral margin (in <italic><tp:taxon-name><tp:taxon-name-part taxon-name-part-type="genus">Euidopsis</tp:taxon-name-part></tp:taxon-name></italic>, metatarsal tibial spur with 30 small teeth on lateral margin); pygofer ventral margin with medioventral processes (3 or 1) or absent (in <italic><tp:taxon-name><tp:taxon-name-part taxon-name-part-type="genus">Euidopsis</tp:taxon-name-part></tp:taxon-name></italic>, pygofer ventral margin with 1 small medioventral process); diaphragm without armature (in <italic><tp:taxon-name><tp:taxon-name-part taxon-name-part-type="genus">Euidopsis</tp:taxon-name-part></tp:taxon-name></italic>, diaphragm with 1 armature); aedeagus with 1 long retrose process arising near apex (in <italic><tp:taxon-name><tp:taxon-name-part taxon-name-part-type="genus">Euidopsis</tp:taxon-name-part></tp:taxon-name></italic>, aedeagus with 2 long retrose processes arising near apex).</p></tp:treatment-sec><tp:treatment-sec sec-type="Key to known Chinese species of Nycheuma"><title>Key to known Chinese species of <italic><tp:taxon-name><tp:taxon-name-part taxon-name-part-type="genus">Nycheuma</tp:taxon-name-part></tp:taxon-name></italic></title><table-wrap content-type="key" position="anchor" orientation="portrait"><table rules="all"><tbody><tr><td rowspan="1" colspan="1">1</td><td rowspan="1" colspan="1">Forewing of macropterous male without marking apically; phallus with process on right side near apex (Figs <xref ref-type="fig" rid="F1">3</xref>, <xref ref-type="fig" rid="F1">8</xref>)</td><td rowspan="1" colspan="1"><bold><italic><tp:taxon-name><tp:taxon-name-part taxon-name-part-type="genus">Nycheuma</tp:taxon-name-part> <tp:taxon-name-part taxon-name-part-type="species">cognatum</tp:taxon-name-part></tp:taxon-name></italic></bold></td></tr><tr><td rowspan="1" colspan="1">–</td><td rowspan="1" colspan="1">Forewing of macropterous male with marking apically; phallus with process on right side near middle (Figs <xref ref-type="fig" rid="F2">15</xref>, <xref ref-type="fig" rid="F2">20</xref>, <xref ref-type="fig" rid="F3">27</xref>, <xref ref-type="fig" rid="F3">32</xref>)</td><td rowspan="1" colspan="1"><bold>2</bold></td></tr><tr><td rowspan="1" colspan="1">2</td><td rowspan="1" colspan="1">Pygofer ventral margin with 3 identical medioventral process, all processes in a row (Fig. <xref ref-type="fig" rid="F3">31</xref>); phallus with processes strong and long (Fig. <xref ref-type="fig" rid="F3">33</xref>); genital styles inner basal angle moderate and stout (Figs <xref ref-type="fig" rid="F3">35</xref>, <xref ref-type="fig" rid="F3">36</xref>)</td><td rowspan="1" colspan="1"><bold><italic><tp:taxon-name><tp:taxon-name-part taxon-name-part-type="genus">Nycheuma</tp:taxon-name-part> <tp:taxon-name-part taxon-name-part-type="species">nilotica</tp:taxon-name-part></tp:taxon-name></italic></bold></td></tr><tr><td rowspan="1" colspan="1">–</td><td rowspan="1" colspan="1">Pygofer ventral margin with 3 distinct medioventral process, intermediate process shorter than lateral processes, processes not in a row (Fig. <xref ref-type="fig" rid="F2">19</xref>); phallus with processes slender and short; genital styles inner basal angle obvious and fig-like (Figs <xref ref-type="fig" rid="F2">23</xref>, <xref ref-type="fig" rid="F2">24</xref>)</td><td rowspan="1" colspan="1"><bold><italic><tp:taxon-name><tp:taxon-name-part taxon-name-part-type="genus">Nycheuma</tp:taxon-name-part> <tp:taxon-name-part taxon-name-part-type="species">dimorpha</tp:taxon-name-part></tp:taxon-name></italic></bold></td></tr></tbody></table></table-wrap></tp:treatment-sec><ref-list><ref id="B10"><mixed-citation xmlns:xlink="http://www.w3.org/1999/xlink" xlink:type="simple"><person-group><name name-style="western"><surname>Kouh</surname><given-names>CL</given-names></name><name name-style="western"><surname>Ding</surname><given-names>JH</given-names></name><name name-style="western"><surname>Tian</surname><given-names>LX</given-names></name><name name-style="western"><surname>Huang</surname><given-names>QL</given-names></name></person-group> (<year>1983</year>) <source>Economic Insect Fauna of China, Fasc. 27, <tp:taxon-name><tp:taxon-name-part taxon-name-part-type="suborder">Homoptera</tp:taxon-name-part></tp:taxon-name>: <tp:taxon-name><tp:taxon-name-part taxon-name-part-type="family">Delphacidae</tp:taxon-name-part></tp:taxon-name></source>. <publisher-name>Science Press</publisher-name>, <publisher-loc>Beijing, China</publisher-loc>, <fpage>1</fpage>–<lpage>166</lpage>.</mixed-citation></ref><ref id="B16"><mixed-citation xmlns:xlink="http://www.w3.org/1999/xlink" xlink:type="simple"><person-group><name name-style="western"><surname>Yang</surname><given-names>CT</given-names></name></person-group> (<year>1989</year>) <article-title><tp:taxon-name><tp:taxon-name-part taxon-name-part-type="family">Delphacidae</tp:taxon-name-part></tp:taxon-name> of Taiwan (II). (<tp:taxon-name><tp:taxon-name-part taxon-name-part-type="suborder">Homoptera</tp:taxon-name-part></tp:taxon-name>: <tp:taxon-name><tp:taxon-name-part taxon-name-part-type="superfamily">Fulgoroidea</tp:taxon-name-part></tp:taxon-name>).</article-title><source>NSC Spec. Publ.</source><publisher-loc>Taiwan, China</publisher-loc><volume>6</volume>: <fpage>1</fpage>–<lpage>334</lpage>.</mixed-citation></ref><ref id="B2"><mixed-citation xmlns:xlink="http://www.w3.org/1999/xlink" xlink:type="simple"><person-group><name name-style="western"><surname>Ding</surname><given-names>JH</given-names></name></person-group> (<year>2006</year>) <source>Fauna Sinica. <tp:taxon-name><tp:taxon-name-part taxon-name-part-type="class">Insecta</tp:taxon-name-part></tp:taxon-name> Vol. 45. <tp:taxon-name><tp:taxon-name-part taxon-name-part-type="suborder">Homoptera</tp:taxon-name-part></tp:taxon-name><tp:taxon-name><tp:taxon-name-part taxon-name-part-type="family">Delphacidae</tp:taxon-name-part></tp:taxon-name></source>. <institution xlink:type="simple">Editorial Committee of Fauna Sinica, Chinese Academy of Science</institution>. <publisher-name>Science Press</publisher-name>, <publisher-loc>Beijing, China</publisher-loc>, <fpage>1</fpage>–<lpage>776</lpage>.</mixed-citation></ref><ref id="B5"><mixed-citation xmlns:xlink="http://www.w3.org/1999/xlink" xlink:type="simple"><person-group><name name-style="western"><surname>Fennah</surname><given-names>RG</given-names></name></person-group> (<year>1964a</year>) <article-title><tp:taxon-name><tp:taxon-name-part taxon-name-part-type="family">Delphacidae</tp:taxon-name-part></tp:taxon-name> from Madagascar and the Mascarene Island (<tp:taxon-name><tp:taxon-name-part taxon-name-part-type="suborder">Homoptera</tp:taxon-name-part></tp:taxon-name>: <tp:taxon-name><tp:taxon-name-part taxon-name-part-type="superfamily">Fulgoroidea</tp:taxon-name-part></tp:taxon-name>).</article-title><source>Bull. Br. Mus. Nat. Hist. (Ent.)</source><volume>116</volume>(<issue>7</issue>): <fpage>131</fpage>–<lpage>150</lpage>.</mixed-citation></ref></ref-list></tp:taxon-treatment>
