# Supplementary material for: Revision of the planthopper genus Nycheuma Fennah (Hemiptera, Fulgoromorpha, Delphacidae)
Source: Zookeys. 2014 Dec 10;(462):47–57. doi: 10.3897/zookeys.462.6657 (PMC4284432; doi:10.3897/zookeys.462.6657)
Supplement: XML Treatment for Nycheuma cognatum [file zookeys.462.6657-treatment2.xml]

<!DOCTYPE tp:taxon-treatment
  PUBLIC "-//TaxonX//DTD Taxonomic Treatment Publishing DTD v0 20100105//EN" "tax-treatment-NSO.dtd">
<tp:taxon-treatment xmlns:tp="http://www.plazi.org/taxpub"><tp:treatment-meta><kwd-group><label>Taxon classification</label><kwd><named-content content-type="kingdom">Animalia</named-content></kwd><kwd><named-content content-type="order">Hemiptera</named-content></kwd><kwd><named-content content-type="family">Delphacidae</named-content></kwd></kwd-group><mixed-citation publication-type="journal"><person-group><name><surname>Hou</surname><given-names>Xiao-Hui</given-names></name><name><surname>Chen</surname><given-names>Xiang-Sheng</given-names></name></person-group><article-title>Revision of the planthopper genus <italic><tp:taxon-name><tp:taxon-name-part taxon-name-part-type="genus">Nycheuma</tp:taxon-name-part></tp:taxon-name></italic> Fennah (<tp:taxon-name><tp:taxon-name-part taxon-name-part-type="order">Hemiptera</tp:taxon-name-part></tp:taxon-name>, <tp:taxon-name><tp:taxon-name-part taxon-name-part-type="infraorder">Fulgoromorpha</tp:taxon-name-part></tp:taxon-name>, <tp:taxon-name><tp:taxon-name-part taxon-name-part-type="family">Delphacidae</tp:taxon-name-part></tp:taxon-name>)</article-title><source>Zookeys</source><day>10</day><month>12</month><year>2014</year><volume>2014</volume><issue>462</issue><fpage>47</fpage><lpage>57</lpage><pub-id pub-id-type="doi">10.3897/zookeys.462.6657</pub-id></mixed-citation></tp:treatment-meta><tp:nomenclature><tp:taxon-name>
                        <tp:taxon-name-part taxon-name-part-type="genus">Nycheuma</tp:taxon-name-part>
                        <tp:taxon-name-part taxon-name-part-type="species">cognatum</tp:taxon-name-part>
                    </tp:taxon-name><tp:taxon-authority>(Muir, 1917)</tp:taxon-authority><xref ref-type="fig" rid="F1">Figs 1–12</xref><tp:nomenclature-citation-list><tp:nomenclature-citation><tp:taxon-name><tp:taxon-name-part taxon-name-part-type="genus">Dicranotropis</tp:taxon-name-part> <tp:taxon-name-part taxon-name-part-type="species">cognata</tp:taxon-name-part></tp:taxon-name><comment> Muir, 1917: 317.</comment></tp:nomenclature-citation><tp:nomenclature-citation><tp:taxon-name><tp:taxon-name-part taxon-name-part-type="genus">Nycheuma</tp:taxon-name-part> <tp:taxon-name-part taxon-name-part-type="species">cognatum</tp:taxon-name-part></tp:taxon-name><comment> (Muir), comb. by <xref ref-type="bibr" rid="B5">Fennah 1964a</xref>: 145; see also <xref ref-type="bibr" rid="B7">Fennah 1969</xref>: 37; <xref ref-type="bibr" rid="B8">Fennah 1971</xref>: 571; <xref ref-type="bibr" rid="B9">Fennah 1973–75</xref>: 89; <xref ref-type="bibr" rid="B10">Kuoh et al. 1983</xref>: 81; <xref ref-type="bibr" rid="B2">Ding 2006</xref>: 249.</comment></tp:nomenclature-citation></tp:nomenclature-citation-list></tp:nomenclature><tp:treatment-sec sec-type="Description"><title>Description.</title><p>Body length including forewing 3.44 mm (male), 3.95 mm (female).</p><p><bold>Coloration.</bold> General color uniformly brown. Forewing subhyaline, brown, in brachypterous male with a large black marking at apex.</p><p><bold>Head and thorax.</bold> Vertex (Fig. <xref ref-type="fig" rid="F1">1</xref>) shorter submedially than wide at base about 1:1.1, Y-shaped carina moderately distinct, basal compartment of vertex wider at base than greatest length about 1.8:1. Frons (Fig. <xref ref-type="fig" rid="F1">2</xref>) in midline longer than wide at widest part about 2.2:1, widest at level of ocelli. Postclypeus wider at base than frons at apex, slightly wider at base than length in middle line. Rostrum reaching to metatrochanters, <!--PageBreak--><!--PageBreak-->apical segment distinctly shorter than subapical. Antennae (Fig. <xref ref-type="fig" rid="F1">2</xref>) surpassing level of middle of postclypeus, basal segment longer than wide about 1.7:1, shorter than second about 1:1.8. Post-tibial spur with about 27 teeth.</p><p><bold>Male genitalia.</bold> Anal segment of male (Figs <xref ref-type="fig" rid="F1">4</xref>, <xref ref-type="fig" rid="F1">5</xref>, <xref ref-type="fig" rid="F1">8</xref>) moderately long, collar-shaped, lateroapical angles very widely separated, each produced caudad and slightly mesad in a stout spinose process. Pygofer in profile (Fig. <xref ref-type="fig" rid="F1">5</xref>) wider ventrally than dorsally, posterior margin strongly produced caudad medially, in posterior view (Figs <xref ref-type="fig" rid="F1">4</xref>, <xref ref-type="fig" rid="F1">6</xref>) with opening small, distinctly wider than long, lateral margin weakly defined, ventral margin shallowly concave, with 3 distinct medioventral processes, middle the longest. Phallus (Figs <xref ref-type="fig" rid="F1">8</xref>, <xref ref-type="fig" rid="F1">9</xref>) long, tubular, slightly arched upward medially, reflected cephalad at apex in a flagellum on right side, top of flagellum slightly turned mesad than laterad, pointed at apex, with a large, stout process at middle left and a smaller one near apical fourth right. Orifice terminal dorsad. Suspensorium (Fig. <xref ref-type="fig" rid="F1">10</xref>) Y-shaped, arms longer than stem. Diaphragm (Fig. <xref ref-type="fig" rid="F1">6</xref>) rather broad, membranous, triangularly incised dorsally. Opening for genital styles elongate oval. Genital styles (Figs <xref ref-type="fig" rid="F1">11</xref>, <xref ref-type="fig" rid="F1">12</xref>) slender, widely divergent, narrowing to apex, inner margin nearly straight, outer margin moderately produced laterad medially.</p></tp:treatment-sec><tp:treatment-sec sec-type="Material examined"><title>Material examined.</title><p>2 ♂♂, CHINA: Jianfengling National Natural Reserve (<named-content xmlns:xlink="http://www.w3.org/1999/xlink" content-type="dwc:verbatimCoordinates" xlink:type="simple">18°43'N, 108°53'E</named-content>), Hainan Province, 17–20 Apr. 2009, collected by X.-H. Hou; 3 ♂♂, CHINA: Bawangling National Natural Reserve (<named-content xmlns:xlink="http://www.w3.org/1999/xlink" content-type="dwc:verbatimCoordinates" xlink:type="simple">19°05'N, 109°07'E</named-content>), Hainan Province, 24–28 Apr. 2009, collected by X.-H. Hou; 1 ♂, CHINA: Datian National Natural Reserve (<named-content xmlns:xlink="http://www.w3.org/1999/xlink" content-type="dwc:verbatimCoordinates" xlink:type="simple">19°06'N, 108°47'E</named-content>), Hainan Province, 21–23 Apr. 2009, collected by X.-H. Hou; 1 ♂, CHINA: Volcano Park (<named-content xmlns:xlink="http://www.w3.org/1999/xlink" content-type="dwc:verbatimCoordinates" xlink:type="simple">19°55'N, 110°13'E</named-content>), Hainan Province, 6–8 Apr. 2009, collected by X.-H. Hou; 1 ♂, 1 ♀, CHINA: Datian National Natural Reserve (<named-content xmlns:xlink="http://www.w3.org/1999/xlink" content-type="dwc:verbatimCoordinates" xlink:type="simple">19°06'N, 108°47'E</named-content>), Hainan Province, 9 Jul. 2007, collected by Z.-G. Zhang.</p></tp:treatment-sec><tp:treatment-sec sec-type="Host plant"><title>Host plant.</title><p><italic><tp:taxon-name><tp:taxon-name-part taxon-name-part-type="genus">Paspalum</tp:taxon-name-part> <tp:taxon-name-part taxon-name-part-type="species">orbiculare</tp:taxon-name-part></tp:taxon-name></italic> Forst.</p></tp:treatment-sec><tp:treatment-sec sec-type="Distribution"><title>Distribution.</title><p>China (Hainan, Taiwan), Philippines, West Caroline Is., Bonin Is., Sri Lanka, New Caledonia, Fiji, Australia.</p></tp:treatment-sec><tp:treatment-sec><!--Section generated to contain objects referenced in tp:taxon-treatment.--><fig id="F1" position="float" orientation="portrait"><label>Figures 1–12.</label><caption><p><italic><tp:taxon-name><tp:taxon-name-part taxon-name-part-type="genus">Nycheuma</tp:taxon-name-part> <tp:taxon-name-part taxon-name-part-type="species">cognatum</tp:taxon-name-part></tp:taxon-name></italic> (Muir) <bold>1</bold> Head and thorax, dorsal view <bold>2</bold> Frons and clypeus <bold>3</bold> Forewing <bold>4</bold> Male genitalia, posterior view <bold>5</bold> Male genitalia, lateral view <bold>6</bold> Diaphragm of pygofer <bold>7</bold> Pygofer, ventral view <bold>8</bold> Anal segment, aedeagus, connective and genital styles, lateral view <bold>9</bold> Aedeagus, lateral view <bold>10</bold> Suspensorium <bold>11</bold> Genital style, posterior view 12 Right genital style, lateral view. Scale 1 mm (Figure <bold>3</bold>); 0.2 mm (Figures <bold>1, 2, 4–8</bold>); 0.1 mm (Figures <bold>9–12</bold>).</p></caption><graphic xmlns:xlink="http://www.w3.org/1999/xlink" xlink:href="zookeys-462-047-g001.jpg" position="float" orientation="portrait" xlink:type="simple" id="oo_35339.jpg"/></fig></tp:treatment-sec><ref-list><ref id="B5"><mixed-citation xmlns:xlink="http://www.w3.org/1999/xlink" xlink:type="simple"><person-group><name name-style="western"><surname>Fennah</surname><given-names>RG</given-names></name></person-group> (<year>1964a</year>) <article-title><tp:taxon-name><tp:taxon-name-part taxon-name-part-type="family">Delphacidae</tp:taxon-name-part></tp:taxon-name> from Madagascar and the Mascarene Island (<tp:taxon-name><tp:taxon-name-part taxon-name-part-type="suborder">Homoptera</tp:taxon-name-part></tp:taxon-name>: <tp:taxon-name><tp:taxon-name-part taxon-name-part-type="superfamily">Fulgoroidea</tp:taxon-name-part></tp:taxon-name>).</article-title><source>Bull. Br. Mus. Nat. Hist. (Ent.)</source><volume>116</volume>(<issue>7</issue>): <fpage>131</fpage>–<lpage>150</lpage>.</mixed-citation></ref><ref id="B7"><mixed-citation xmlns:xlink="http://www.w3.org/1999/xlink" xlink:type="simple"><person-group><name name-style="western"><surname>Fennah</surname><given-names>RG</given-names></name></person-group> (<year>1969</year>) <article-title><tp:taxon-name><tp:taxon-name-part taxon-name-part-type="superfamily">Fulgoroidea</tp:taxon-name-part></tp:taxon-name> (<tp:taxon-name><tp:taxon-name-part taxon-name-part-type="suborder">Homoptera</tp:taxon-name-part></tp:taxon-name>) from New Caledonia and the Loyalty Islands.</article-title><source>Pacif. Ins. Monogr.</source><volume>21</volume>: <fpage>1</fpage>–<lpage>116</lpage>.</mixed-citation></ref><ref id="B8"><mixed-citation xmlns:xlink="http://www.w3.org/1999/xlink" xlink:type="simple"><person-group><name name-style="western"><surname>Fennah</surname><given-names>RG</given-names></name></person-group> (<year>1971</year>) <article-title><tp:taxon-name><tp:taxon-name-part taxon-name-part-type="suborder">Homoptera</tp:taxon-name-part></tp:taxon-name>: <tp:taxon-name><tp:taxon-name-part taxon-name-part-type="superfamily">Fulgoroidea</tp:taxon-name-part></tp:taxon-name>, Supplement. Ins.</article-title><source>Micronesia</source><volume>6</volume>(<issue>9</issue>): <fpage>563</fpage>–<lpage>609</lpage>.</mixed-citation></ref><ref id="B9"><mixed-citation xmlns:xlink="http://www.w3.org/1999/xlink" xlink:type="simple"><person-group><name name-style="western"><surname>Fennah</surname><given-names>RG</given-names></name></person-group> (<year>1973–75</year>) <article-title><tp:taxon-name><tp:taxon-name-part taxon-name-part-type="suborder">Homoptera</tp:taxon-name-part></tp:taxon-name>: <tp:taxon-name><tp:taxon-name-part taxon-name-part-type="superfamily">Fulgoroidea</tp:taxon-name-part></tp:taxon-name>, <tp:taxon-name><tp:taxon-name-part taxon-name-part-type="family">Delphacidae</tp:taxon-name-part></tp:taxon-name> from Ceylon.</article-title><source>Ent. Scand.</source><supplement>Suppl.</supplement><volume>4</volume>: <fpage>79</fpage>–<lpage>136</lpage>.</mixed-citation></ref><ref id="B10"><mixed-citation xmlns:xlink="http://www.w3.org/1999/xlink" xlink:type="simple"><person-group><name name-style="western"><surname>Kouh</surname><given-names>CL</given-names></name><name name-style="western"><surname>Ding</surname><given-names>JH</given-names></name><name name-style="western"><surname>Tian</surname><given-names>LX</given-names></name><name name-style="western"><surname>Huang</surname><given-names>QL</given-names></name></person-group> (<year>1983</year>) <source>Economic Insect Fauna of China, Fasc. 27, <tp:taxon-name><tp:taxon-name-part taxon-name-part-type="suborder">Homoptera</tp:taxon-name-part></tp:taxon-name>: <tp:taxon-name><tp:taxon-name-part taxon-name-part-type="family">Delphacidae</tp:taxon-name-part></tp:taxon-name></source>. <publisher-name>Science Press</publisher-name>, <publisher-loc>Beijing, China</publisher-loc>, <fpage>1</fpage>–<lpage>166</lpage>.</mixed-citation></ref><ref id="B2"><mixed-citation xmlns:xlink="http://www.w3.org/1999/xlink" xlink:type="simple"><person-group><name name-style="western"><surname>Ding</surname><given-names>JH</given-names></name></person-group> (<year>2006</year>) <source>Fauna Sinica. <tp:taxon-name><tp:taxon-name-part taxon-name-part-type="class">Insecta</tp:taxon-name-part></tp:taxon-name> Vol. 45. <tp:taxon-name><tp:taxon-name-part taxon-name-part-type="suborder">Homoptera</tp:taxon-name-part></tp:taxon-name><tp:taxon-name><tp:taxon-name-part taxon-name-part-type="family">Delphacidae</tp:taxon-name-part></tp:taxon-name></source>. <institution xlink:type="simple">Editorial Committee of Fauna Sinica, Chinese Academy of Science</institution>. <publisher-name>Science Press</publisher-name>, <publisher-loc>Beijing, China</publisher-loc>, <fpage>1</fpage>–<lpage>776</lpage>.</mixed-citation></ref></ref-list></tp:taxon-treatment>
