# Supplementary material for: Revision of the planthopper genus Nycheuma Fennah (Hemiptera, Fulgoromorpha, Delphacidae)
Source: Zookeys. 2014 Dec 10;(462):47–57. doi: 10.3897/zookeys.462.6657 (PMC4284432; doi:10.3897/zookeys.462.6657)
Supplement: XML Treatment for Nycheuma dimorpha [file zookeys.462.6657-treatment3.xml]

<!DOCTYPE tp:taxon-treatment
  PUBLIC "-//TaxonX//DTD Taxonomic Treatment Publishing DTD v0 20100105//EN" "tax-treatment-NSO.dtd">
<tp:taxon-treatment xmlns:tp="http://www.plazi.org/taxpub"><tp:treatment-meta><kwd-group><label>Taxon classification</label><kwd><named-content content-type="kingdom">Animalia</named-content></kwd><kwd><named-content content-type="order">Hemiptera</named-content></kwd><kwd><named-content content-type="family">Delphacidae</named-content></kwd></kwd-group><mixed-citation publication-type="journal"><person-group><name><surname>Hou</surname><given-names>Xiao-Hui</given-names></name><name><surname>Chen</surname><given-names>Xiang-Sheng</given-names></name></person-group><article-title>Revision of the planthopper genus <italic><tp:taxon-name><tp:taxon-name-part taxon-name-part-type="genus">Nycheuma</tp:taxon-name-part></tp:taxon-name></italic> Fennah (<tp:taxon-name><tp:taxon-name-part taxon-name-part-type="order">Hemiptera</tp:taxon-name-part></tp:taxon-name>, <tp:taxon-name><tp:taxon-name-part taxon-name-part-type="infraorder">Fulgoromorpha</tp:taxon-name-part></tp:taxon-name>, <tp:taxon-name><tp:taxon-name-part taxon-name-part-type="family">Delphacidae</tp:taxon-name-part></tp:taxon-name>)</article-title><source>Zookeys</source><day>10</day><month>12</month><year>2014</year><volume>2014</volume><issue>462</issue><fpage>47</fpage><lpage>57</lpage><pub-id pub-id-type="doi">10.3897/zookeys.462.6657</pub-id></mixed-citation></tp:treatment-meta><tp:nomenclature><tp:taxon-name>
                        <tp:taxon-name-part taxon-name-part-type="genus">Nycheuma</tp:taxon-name-part>
                        <tp:taxon-name-part taxon-name-part-type="species">dimorpha</tp:taxon-name-part>
                    </tp:taxon-name><tp:taxon-authority>(Matsumura, 1910)</tp:taxon-authority><xref ref-type="fig" rid="F2">Figs 13–24</xref><!--PageBreak--><tp:nomenclature-citation-list><tp:nomenclature-citation><tp:taxon-name><tp:taxon-name-part taxon-name-part-type="genus">Dicranotropis</tp:taxon-name-part> <tp:taxon-name-part taxon-name-part-type="species">dimorpha</tp:taxon-name-part></tp:taxon-name><comment> Matsumura, 1910: 37.</comment></tp:nomenclature-citation><tp:nomenclature-citation><tp:taxon-name><tp:taxon-name-part taxon-name-part-type="genus">Nycheuma</tp:taxon-name-part> <tp:taxon-name-part taxon-name-part-type="species">dimorpha</tp:taxon-name-part></tp:taxon-name><comment> (Matsumura), comb. by <xref ref-type="bibr" rid="B1">Asch 1988</xref>: 195.</comment></tp:nomenclature-citation></tp:nomenclature-citation-list></tp:nomenclature><tp:treatment-sec sec-type="Description"><title>Description.</title><p>Body length including forewing 3.20–3.36 mm (male), 4.20–4.32 mm (female).</p><p><bold>Coloration.</bold> General color dirty yellowish brown to yellowish brown. Vertex, pronotum and mesonotum (Fig. <xref ref-type="fig" rid="F2">13</xref>) dirty yellowish. Frons and genae (Fig. <xref ref-type="fig" rid="F2">14</xref>) dirty yellowish brown, with several circular spots light yellowish brown. Clypeus (Fig. <xref ref-type="fig" rid="F2">14</xref>) dark yellowish brown. Eyes blackish brown, ocelli reddish brown. Antennae general dirty yellowish brown, with apex of scape ring with dark yellowish brown. Thorax with ventral parts light yellowish brown to yellowish brown. Legs with trochanters light yellowish brown to yellowish brown. Forewings (Fig. <xref ref-type="fig" rid="F2">15</xref>) hyaline, with apex of irregular spot brown. Abdomen with ventral parts dirty yellowish brown.</p><p><bold>Head and thorax.</bold> Head including eyes wider than pronotum about 1.1:1. Vertex (Fig. <xref ref-type="fig" rid="F2">13</xref>) wider at base than long submedially about 1.4:1. Pronotum (Fig. <xref ref-type="fig" rid="F2">13</xref>) slightly shorter than vertex submedially about 0.8:1. Mesonotum (Fig. <xref ref-type="fig" rid="F2">13</xref>) longer than pronotum and vertex combined about 1.5:1. Frons (Fig. <xref ref-type="fig" rid="F2">14</xref>) longer in middle line than wide at widest part about 2.1:1, widest about level of ocelli, lateral carinae nearly straight below ocelli, median carina forked at level of ocelli. Postclypeus (Fig. <xref ref-type="fig" rid="F2">14</xref>) wider slightly at base than frons at apex, as long as wide at base. Rostrum reaching metacoxae, apical segment distinctly shorter than subapical. Antennae (Fig. <xref ref-type="fig" rid="F2">14</xref>) reaching frontoclypeal suture, basal segment longer than wide about 1.6:1, shorter than second about 1:2.1. Post-tibial spur with about 26 teeth.</p><p><bold>Male genitalia.</bold> Anal segment of male (Figs <xref ref-type="fig" rid="F2">16</xref>, <xref ref-type="fig" rid="F2">17</xref>, <xref ref-type="fig" rid="F2">20</xref>) short, moderately, collar-like, lateroapical angles separated and produced into a stout spinose process. Pygofer in profile (Fig. <xref ref-type="fig" rid="F2">17</xref>) distinctly longer ventrally than dorsally, with laterodorsal angle not produced, in posterior view (Figs <xref ref-type="fig" rid="F2">16</xref>, <xref ref-type="fig" rid="F2">18</xref>) with opening as long as wide, lateral margin weakly defined, ventral margin concave, with 3 small medioventral processes, in ventral view pointed at different level. Phallus (Figs <xref ref-type="fig" rid="F2">20</xref>, <xref ref-type="fig" rid="F2">21</xref>) large, tubular, apex reflected cephalad at right, turned dorsad near apex, with 2 long, stout processes directed basad, one on apical fifth left, another on apical third right. Suspensorium (Fig. <xref ref-type="fig" rid="F2">22</xref>) Y-shaped, arms distinctly longer than stem. Diaphragm (Fig. <xref ref-type="fig" rid="F2">18</xref>) narrow, partly membranous, dorsal margin distinctly concave. Opening for genital styles small, dorsal and ventral margins evenly planus. Genital styles (Figs <xref ref-type="fig" rid="F2">23</xref>, <xref ref-type="fig" rid="F2">24</xref>) moderately long, divergent, slender, wider at base than at apex, inner base angle obvious, inner margin planus, outer margin slightly sinuate, with a nodule-like process nearly middle.</p></tp:treatment-sec><tp:treatment-sec sec-type="Material examined"><title>Material examined.</title><p>3♂♂, 2 ♀♀, CHINA: Datian National Natural Reserve (<named-content xmlns:xlink="http://www.w3.org/1999/xlink" content-type="dwc:verbatimCoordinates" xlink:type="simple">19°06'N, 108°47'E</named-content>), Hainan Province, 12–15 Apr. 2009, collected by X.-H. Hou.</p></tp:treatment-sec><tp:treatment-sec sec-type="Host plant"><title>Host plant.</title><p>Unknown.</p></tp:treatment-sec><tp:treatment-sec sec-type="Distribution"><title>Distribution.</title><p>China (Hainan: Datian).</p></tp:treatment-sec><tp:treatment-sec><!--Section generated to contain objects referenced in tp:taxon-treatment.--><fig id="F2" position="float" orientation="portrait"><label>Figures 13–24.</label><caption><p><italic><tp:taxon-name><tp:taxon-name-part taxon-name-part-type="genus">Nycheuma</tp:taxon-name-part> <tp:taxon-name-part taxon-name-part-type="species">dimorpha</tp:taxon-name-part></tp:taxon-name></italic> (Matsumura) <bold>13</bold> Head and thorax, dorsal view <bold>14</bold> Frons and clypeus <bold>15</bold> Forewing <bold>16</bold> Male genitalia, posterior view <bold>17</bold> Male genitalia, lateral view <bold>18</bold> Diaphragm of pygofer <bold>19</bold> Pygofer, ventral view <bold>20</bold> Anal segment, aedeagus, connective and genital styles, lateral view <bold>21</bold> Aedeagus, lateral view <bold>22</bold> Suspensorium <bold>23</bold> Genital style, posterior view <bold>24</bold> Right genital style, lateral view. Scale 0.2 mm (Figures <bold>13–20</bold>); 0.1 mm (Figures <bold>21–24</bold>).</p></caption><graphic xmlns:xlink="http://www.w3.org/1999/xlink" xlink:href="zookeys-462-047-g002.jpg" position="float" orientation="portrait" xlink:type="simple" id="oo_35340.jpg"/></fig></tp:treatment-sec><ref-list><ref id="B1"><mixed-citation xmlns:xlink="http://www.w3.org/1999/xlink" xlink:type="simple"><person-group><name name-style="western"><surname>Asche</surname><given-names>M</given-names></name></person-group> (<year>1988</year>) <article-title><tp:taxon-name><tp:taxon-name-part taxon-name-part-type="family">Delphacidae</tp:taxon-name-part></tp:taxon-name> from Cote D’Ivoire.</article-title><source>Revue Française d’Entomologie</source>. <publisher-loc>Paris</publisher-loc><series>N.S.</series><volume>10</volume>(<issue>2</issue>): <fpage>151</fpage>–<lpage>231</lpage>.</mixed-citation></ref></ref-list></tp:taxon-treatment>
