# Supplementary material for: Revision of the planthopper genus Nycheuma Fennah (Hemiptera, Fulgoromorpha, Delphacidae)
Source: Zookeys. 2014 Dec 10;(462):47–57. doi: 10.3897/zookeys.462.6657 (PMC4284432; doi:10.3897/zookeys.462.6657)
Supplement: XML Treatment for Nycheuma nilotica [file zookeys.462.6657-treatment4.xml]

<!DOCTYPE tp:taxon-treatment
  PUBLIC "-//TaxonX//DTD Taxonomic Treatment Publishing DTD v0 20100105//EN" "tax-treatment-NSO.dtd">
<tp:taxon-treatment xmlns:tp="http://www.plazi.org/taxpub"><tp:treatment-meta><kwd-group><label>Taxon classification</label><kwd><named-content content-type="kingdom">Animalia</named-content></kwd><kwd><named-content content-type="order">Hemiptera</named-content></kwd><kwd><named-content content-type="family">Delphacidae</named-content></kwd></kwd-group><mixed-citation publication-type="journal"><person-group><name><surname>Hou</surname><given-names>Xiao-Hui</given-names></name><name><surname>Chen</surname><given-names>Xiang-Sheng</given-names></name></person-group><article-title>Revision of the planthopper genus <italic><tp:taxon-name><tp:taxon-name-part taxon-name-part-type="genus">Nycheuma</tp:taxon-name-part></tp:taxon-name></italic> Fennah (<tp:taxon-name><tp:taxon-name-part taxon-name-part-type="order">Hemiptera</tp:taxon-name-part></tp:taxon-name>, <tp:taxon-name><tp:taxon-name-part taxon-name-part-type="infraorder">Fulgoromorpha</tp:taxon-name-part></tp:taxon-name>, <tp:taxon-name><tp:taxon-name-part taxon-name-part-type="family">Delphacidae</tp:taxon-name-part></tp:taxon-name>)</article-title><source>Zookeys</source><day>10</day><month>12</month><year>2014</year><volume>2014</volume><issue>462</issue><fpage>47</fpage><lpage>57</lpage><pub-id pub-id-type="doi">10.3897/zookeys.462.6657</pub-id></mixed-citation></tp:treatment-meta><tp:nomenclature><tp:taxon-name>
                        <tp:taxon-name-part taxon-name-part-type="genus">Nycheuma</tp:taxon-name-part>
                        <tp:taxon-name-part taxon-name-part-type="species">nilotica</tp:taxon-name-part>
                    </tp:taxon-name><tp:taxon-authority>Linnavuori, 1973</tp:taxon-authority><xref ref-type="fig" rid="F3">Figs 25–36</xref><!--PageBreak--><!--PageBreak--><tp:nomenclature-citation-list><tp:nomenclature-citation><tp:taxon-name><tp:taxon-name-part taxon-name-part-type="genus">Nycheuma</tp:taxon-name-part> <tp:taxon-name-part taxon-name-part-type="species">nilotica</tp:taxon-name-part></tp:taxon-name><comment> Linnavuori, 1973: 105.</comment></tp:nomenclature-citation><tp:nomenclature-citation><tp:taxon-name><tp:taxon-name-part taxon-name-part-type="genus">Nycheuma</tp:taxon-name-part> <tp:taxon-name-part taxon-name-part-type="species">coctum</tp:taxon-name-part></tp:taxon-name><comment> Yang, syn. by <xref ref-type="bibr" rid="B16">Yang 1989</xref>: 98; see also <xref ref-type="bibr" rid="B2">Ding 2006</xref>: 247.</comment></tp:nomenclature-citation></tp:nomenclature-citation-list></tp:nomenclature><tp:treatment-sec sec-type="Description"><title>Description.</title><p>Body length including forewing 3.28–3.37 mm (male), 3.88 mm (female).</p><p><bold>Coloration.</bold> General color pale yellowish brown. Apex of first antennal segment and base of second, abdomen and pygofer brown, metapleura with large rounded brown spot. Forewing (Fig. <xref ref-type="fig" rid="F3">27</xref>) hyaline, with brown marking on hind margin near end of clavus, anterior area of Cu, on ends of Sc<sub>1</sub>, Sc<sub>2</sub>, wider on R<sub>1</sub>, narrower on R<sub>s</sub>, oblique area along posteroapical area, reaching to end of M<sub>1</sub> except for 3 hyaline areas.</p><!--PageBreak--><!--PageBreak--><p><bold>Head and thorax.</bold> Vertex (Fig. <xref ref-type="fig" rid="F3">25</xref>) wider at base than long submedially about 1.1:1, at apex as wide as at base, basal compartment at base wider than greatest length about 1.8:1. Frons (Fig. <xref ref-type="fig" rid="F3">26</xref>) in midline longer than wide at widest part about 2.3:1, widest about level of ocelli, lateral carinae nearly straight below ocelli, median carina forked at level of ocelli. Postclypeus (Fig. <xref ref-type="fig" rid="F3">26</xref>) wider at base than frons at apex, slightly longer than wide at base. Rostrum reaching metacoxae, apical segment shorter than subapical. Antennae (Fig. <xref ref-type="fig" rid="F3">26</xref>) reaching frontoclypeal suture, basal segment longer than wide about 1.8:1, shorter than second about 1:2.0. Post-tibial spur with about 26 teeth.</p><p><bold>Male genitalia.</bold> Anal segment of male (Figs <xref ref-type="fig" rid="F3">28</xref>, <xref ref-type="fig" rid="F3">29</xref>, <xref ref-type="fig" rid="F3">32</xref>) short, collar-shaped, lateroapical angles each produced into a long spinose process, widely separated each other, directed ventrad. Pygofer in profile (Fig. <xref ref-type="fig" rid="F3">29</xref>) distinctly longer ventrally than dorsally, in posterior view (Figs <xref ref-type="fig" rid="F3">28</xref>, <xref ref-type="fig" rid="F3">30</xref>) with opening longer than wide, lateral margins defined, ventral margin shallowly concave with 3 medioventral processes, in ventral view pointed at same level. Phallus (Figs <xref ref-type="fig" rid="F3">32</xref>, <xref ref-type="fig" rid="F3">33</xref>) large, tubular, apex reflected cephalad at right, turned dorsad near apex, with 2 long, stout processes directed basad, one on apical fourth left, another near middle right. Suspensorium (Fig. <xref ref-type="fig" rid="F3">34</xref>) Y-shaped, arms slightly longer than stem. Diaphragm (Fig. <xref ref-type="fig" rid="F3">30</xref>) not distinctly membranous, dorsal margin slightly concave. Opening for genital styles small, dorsal and ventral margins evenly convex. Genital styles (Figs <xref ref-type="fig" rid="F3">35</xref>, <xref ref-type="fig" rid="F3">36</xref>) moderately long, divergent, apical half slightly twisted, turned caudad apically, inner margin slightly sinuate, outer margin shallowly concave at apical half, outer angle pointed.</p></tp:treatment-sec><tp:treatment-sec sec-type="Material examined"><title>Material examined.</title><p>3 ♂♂, 3 ♀♀, CHINA: Datian National Natural Reserve (<named-content xmlns:xlink="http://www.w3.org/1999/xlink" content-type="dwc:verbatimCoordinates" xlink:type="simple">19°06'N, 108°47'E</named-content>), Hainan Province, 10 Jul. 2007, collected by Q.-Z. Song and B. Zhang; 2 ♂♂, CHINA: Sanzhao Yangguangzui (<named-content xmlns:xlink="http://www.w3.org/1999/xlink" content-type="dwc:verbatimCoordinates" xlink:type="simple">22°16'N, 113°34'E</named-content>), Guangdong Province, 8 Oct. 2008, collected by X.-H. Hou; 1 ♂, CHINA: Diaoluoshan National Natural Reserve (<named-content xmlns:xlink="http://www.w3.org/1999/xlink" content-type="dwc:verbatimCoordinates" xlink:type="simple">18°40'N, 109°52'E</named-content>), Hainan Province, 14 Jul. 2008, collected by H.-R. Li.</p></tp:treatment-sec><tp:treatment-sec sec-type="Host plant"><title>Host plant.</title><p>Unknown.</p></tp:treatment-sec><tp:treatment-sec sec-type="Distribution"><title>Distribution.</title><p>China (Guangdong, Hainan, Taiwan).</p></tp:treatment-sec><tp:treatment-sec><!--Section generated to contain objects referenced in tp:taxon-treatment.--><fig id="F3" position="float" orientation="portrait"><label>Figures 25–36.</label><caption><p><italic><tp:taxon-name><tp:taxon-name-part taxon-name-part-type="genus">Nycheuma</tp:taxon-name-part> <tp:taxon-name-part taxon-name-part-type="species">nilotica</tp:taxon-name-part></tp:taxon-name></italic> Linnavuori <bold>25</bold> Head and thorax, dorsal view <bold>26</bold> Frons and clypeus <bold>27</bold> Forewing <bold>28</bold> Male genitalia, posterior view <bold>29</bold> Male genitalia, lateral view <bold>30</bold> Diaphragm of pygofer <bold>31</bold> Pygofer, ventral view <bold>32</bold> Anal segment, aedeagus, connective and genital styles, lateral view <bold>33</bold> Aedeagus, lateral view <bold>34</bold> Suspensorium <bold>35</bold> Right genital style, posterior view <bold>36</bold> Left genital style, lateral view. Scale 0.5 mm (Figure <bold>27</bold>); 0.2 mm (Figures <bold>25, 26, 28–32</bold>); 0.1 mm (Figures <bold>33–36</bold>).</p></caption><graphic xmlns:xlink="http://www.w3.org/1999/xlink" xlink:href="zookeys-462-047-g003.jpg" position="float" orientation="portrait" xlink:type="simple" id="oo_35341.jpg"/></fig></tp:treatment-sec><ref-list><ref id="B16"><mixed-citation xmlns:xlink="http://www.w3.org/1999/xlink" xlink:type="simple"><person-group><name name-style="western"><surname>Yang</surname><given-names>CT</given-names></name></person-group> (<year>1989</year>) <article-title><tp:taxon-name><tp:taxon-name-part taxon-name-part-type="family">Delphacidae</tp:taxon-name-part></tp:taxon-name> of Taiwan (II). (<tp:taxon-name><tp:taxon-name-part taxon-name-part-type="suborder">Homoptera</tp:taxon-name-part></tp:taxon-name>: <tp:taxon-name><tp:taxon-name-part taxon-name-part-type="superfamily">Fulgoroidea</tp:taxon-name-part></tp:taxon-name>).</article-title><source>NSC Spec. Publ.</source><publisher-loc>Taiwan, China</publisher-loc><volume>6</volume>: <fpage>1</fpage>–<lpage>334</lpage>.</mixed-citation></ref><ref id="B2"><mixed-citation xmlns:xlink="http://www.w3.org/1999/xlink" xlink:type="simple"><person-group><name name-style="western"><surname>Ding</surname><given-names>JH</given-names></name></person-group> (<year>2006</year>) <source>Fauna Sinica. <tp:taxon-name><tp:taxon-name-part taxon-name-part-type="class">Insecta</tp:taxon-name-part></tp:taxon-name> Vol. 45. <tp:taxon-name><tp:taxon-name-part taxon-name-part-type="suborder">Homoptera</tp:taxon-name-part></tp:taxon-name><tp:taxon-name><tp:taxon-name-part taxon-name-part-type="family">Delphacidae</tp:taxon-name-part></tp:taxon-name></source>. <institution xlink:type="simple">Editorial Committee of Fauna Sinica, Chinese Academy of Science</institution>. <publisher-name>Science Press</publisher-name>, <publisher-loc>Beijing, China</publisher-loc>, <fpage>1</fpage>–<lpage>776</lpage>.</mixed-citation></ref></ref-list></tp:taxon-treatment>
